# Supplementary material for: A Novel MICB-Targeting CAR-NK Cells for the Treatment of Pancreatic Cancer
Source: Int J Mol Sci. 2026 Jan 3;27(1):500. doi: 10.3390/ijms27010500 (PMC12786817; doi:10.3390/ijms27010500)
Supplement: Supplementary file 1 [file ijms-27-00500-s001.zip]

Archive with 1 entries (1 files):
- ijms-3847313-supplementary.pdf
